# Supplementary material for: Effect of Alternate Wetting and Drying Irrigation on the Nutritional Qualities of Milled Rice
Source: Front Plant Sci. 2021 Sep 9;12:721160. doi: 10.3389/fpls.2021.721160 (PMC8458798; doi:10.3389/fpls.2021.721160)
Supplement: Supplementary Dataset 1 — Overall metabolites detected in alternate wetting and drying and continuous flooding treated milled rice. [file Data_Sheet_1.XLS]

## Sheet: total 601 metabolites
Compounds	Class I	VIP	p_value
1-methylguanidine	Nucleotides and derivatives	0.235379	0.824051
Piperidine	Alkaloids	0.983004	0.291559
Pyruvic acid	Organic acids	0.136363	0.905702
N-Methylglycine	Amino acids and derivatives	0.0204687	0.805273
Oxalic acid	Phenolic acids	0.448845	0.797928
3-Hydroxypropanoic acid	Organic acids	1.01563	0.242208
Succinic anhydride	Organic acids	0.826158	0.349426
1-Aminocyclopropane-1-carboxylic acid	Organic acids	0.122903	0.806318
3-Methyl-1-pentanol	Others	0.175842	0.847457
N,N-Dimethylglycine*	Amino acids and derivatives	1.01436	0.284435
γ-Aminobutyric acid*	Organic acids	1.20839	0.182536
2-Aminoisobutyric acid*	Amino acids and derivatives	0.263105	0.873909
Choline	Alkaloids	0.212573	0.919712
3-Hydroxybutyric acid	Organic acids	0.711971	0.500882
Malonic acid	Organic acids	0.42224	0.684267
L-Serine	Amino acids and derivatives	0.93829	0.374973
Diethanolamine	Alkaloids	1.61605	0.015417
2-Aminoethanesulfinic acid	Organic acids	0.745085	0.672567
Cytosine	Nucleotides and derivatives	0.20952	0.741525
Histamine	Amino acids and derivatives	0.811187	0.357511
2-Furoic acid	Organic acids	0.935747	0.27946
Uracil	Nucleotides and derivatives	0.350561	0.62447
L-Proline	Amino acids and derivatives	1.22477	0.13137
Fumaric acid	Organic acids	0.76037	0.484151
4-Oxopentanoic Acid	Organic acids	0.325418	0.643188
3-Methyl-2-Oxobutanoic acid	Organic acids	0.501701	0.583932
N-Acetyl-L-glycine	Amino acids and derivatives	1.39969	0.0835153
N-Methyl-4-aminobutyric acid	Organic acids	1.52397	0.123215
L-Valine	Amino acids and derivatives	0.558465	0.586184
5-Aminovaleric acid	Amino acids and derivatives	0.729738	0.331688
Betaine	Alkaloids	0.661189	0.421908
Methylmalonic acid*	Organic acids	1.19279	0.126969
Succinic acid*	Organic acids	1.16511	0.177339
β-Hydroxyisovaleric acid	Organic acids	0.605338	0.460418
Aminomalonic acid	Organic acids	1.2097	0.129908
L-Homoserine*	Organic acids	1.01432	0.293763
L-Threonine*	Amino acids and derivatives	1.31498	0.099997
N-Benzylmethylene isomethylamine	Alkaloids	0.874161	0.294063
4-Methylbenzaldehyde	Others	0.565641	0.602881
L-Cysteine	Amino acids and derivatives	0.0248985	0.877506
Phenethylamine	Alkaloids	0.4937	0.608946
4-Hydroxybenzaldehyde	Phenolic acids	1.49703	0.0408875
Benzoic acid	Phenolic acids	0.171911	0.808631
Nicotinamide	Others	1.29103	0.105549
D-Threitol	Others	1.36636	0.13925
Nicotinic acid (Vitamin B3)*	Others	1.1376	0.186809
Isonicotinic acid*	Organic acids	0.605589	0.464349
2-Picolinic acid	Organic acids	1.12887	0.179491
2-Aminoethanesulfonic acid	Organic acids	1.0126	0.253857
5-Hydroxymethylfurfural	Phenolic acids	0.1026	0.98599
Imidazole-4-acetate	Alkaloids	0.947629	0.308484
Isoquinoline	Alkaloids	1.2408	0.155804
Pipecolic acid	Amino acids and derivatives	1.26176	0.125839
Cycloleucine	Amino acids and derivatives	0.762628	0.440288
Citraconic acid	Organic acids	0.408447	0.607906
N-Acetylputrescine	Alkaloids	0.119335	0.839399
Agmatine	Alkaloids	1.09154	0.284384
5-Aminolevulinate	Alkaloids	1.08955	0.185128
Trans-4-Hydroxy-L-proline	Amino acids and derivatives	0.397854	0.689248
3-Guanidinopropionic acid	Organic acids	1.53572	0.0498756
6-Aminocaproic acid	Organic acids	0.757889	0.369572
L-Norleucine*	Amino acids and derivatives	1.1266	0.189295
6-Deoxyfagomine	Alkaloids	0.554026	0.555845
L-Leucine*	Amino acids and derivatives	0.574819	0.614028
L-Isoleucine*	Amino acids and derivatives	0.979286	0.305426
2-Hydroxy-2-methyl-3-oxobutanoic acid*	Organic acids	1.17532	0.177434
Glutaric acid	Organic acids	0.535619	0.577848
4-Hydroxy-2-Oxopentanoic Acid*	Organic acids	1.25209	0.122304
3-Ureidopropionic Acid	Organic acids	0.752399	0.427073
L-Asparagine	Amino acids and derivatives	1.35802	0.0910893
2-Hydroxyisocaproic acid	Organic acids	0.236489	0.845749
6-Hydroxyhexanoic acid	Organic acids	0.62487	0.447153
L-Ornithine	Amino acids and derivatives	1.19634	0.184401
L-Aspartic Acid	Amino acids and derivatives	0.258118	0.814003
L-Malic acid	Organic acids	1.06183	0.219983
3-Dehydro-L-Threonic Acid	Organic acids	1.40739	0.0957332
2,3-Dihydroxy-3-Methylbutanoic Acid	Organic acids	1.10044	0.214176
Zarzissine	Alkaloids	0.792555	0.360942
Adenine	Nucleotides and derivatives	0.0509396	0.986043
N-benzylformamide*	Alkaloids	0.435037	0.556958
2-Phenylacetamide*	Alkaloids	0.175116	0.772198
D-Threonic Acid	Others	1.27389	0.142759
Hypoxanthine	Nucleotides and derivatives	0.0367372	0.942454
Allopurinol	Nucleotides and derivatives	0.207861	0.821681
4-Hydroxyacetophenone	Phenolic acids	0.0362219	0.861211
Trigonelline	Alkaloids	0.455038	0.564251
Anthranilic Acid	Phenolic acids	0.0451023	0.799509
Nicotinic Acid Methyl Ester(Methyl Nicotinate)	Alkaloids	0.118819	0.856864
3-Carbamyl-1-methylpyridinium(1-Methylnicotinamide)	Alkaloids	0.227384	0.927969
Phenylethanolamine	Alkaloids	0.577976	0.621359
3-Hydroxybenzoic Acid	Organic acids	1.63967	0.0120651
Salicylic acid	Phenolic acids	1.00476	0.246198
Protocatechualdehyde	Phenolic acids	0.731514	0.390584
4-Hydroxybenzoic acid	Phenolic acids	1.2787	0.11236
Tyrosol	Phenolic acids	1.60419	0.012497
4-Nitrophenol	Phenolic acids	0.950724	0.362816
6-Hydroxynicotinic acid	Alkaloids	0.86775	0.361877
O-Phosphorylethanolamine	Alkaloids	1.30433	0.12507
Histidinol	Alkaloids	1.43158	0.124874
Muconic acid	Organic acids	0.744283	0.370822
5-Hydroxymethyluracil	Nucleotides and derivatives	1.40439	0.117812
4-Methyl-5-thiazoleethanol	Others	1.47367	0.033839
1-Methylpiperidine-2-carboxylic acid	Amino acids and derivatives	1.35946	0.0989101
Octanoic acid	Lipids	0.670815	0.409798
Indole-3-carboxaldehyde	Alkaloids	1.31719	0.126998
4-Hydroxyquinoline	Alkaloids	0.878287	0.307386
N-Methyl-Trans-4-Hydroxy-L-Proline	Amino acids and derivatives	0.569716	0.641762
4-Acetamidobutyric acid	Organic acids	1.32399	0.132085
4-Guanidinobutyric acid	Organic acids	0.468021	0.626806
α-Ketoglutaric acid	Organic acids	0.875142	0.317627
Adipic Acid	Organic acids	0.552156	0.574554
2-Acetyl-2-Hydroxybutanoic Acid	Organic acids	0.406993	0.685669
L-Glutamine*	Amino acids and derivatives	1.38064	0.112029
L-Lysine*	Amino acids and derivatives	1.44937	0.0592163
Acetylcholine	Alkaloids	0.454474	0.594421
O-Acetylserine	Amino acids and derivatives	0.357498	0.628605
L-Glutamic acid	Amino acids and derivatives	0.994251	0.295741
L-threo-3-Methylaspartate	Amino acids and derivatives	0.63321	0.516535
Phthalic anhydride	Phenolic acids	0.0146443	0.948041
D-Arabinono-1,4-lactone	Others	1.19248	0.218961
Cinnamic acid	Phenolic acids	1.64575	0.0443653
Mevalonic acid	Organic acids	0.681409	0.453611
4-Hydroxymandelonitrile	Alkaloids	1.38717	0.111604
L-Methionine	Amino acids and derivatives	1.47492	0.0517201
D-Arabinose	Others	1.15581	0.188463
Benzyl acetate	Organic acids	0.0269905	0.97916
2(3H)-Benzothiazolone	Alkaloids	0.739019	0.441334
Guanine	Nucleotides and derivatives	1.43839	0.0463728
Isoguanine	Nucleotides and derivatives	0.613895	0.571779
Xanthine	Nucleotides and derivatives	1.34671	0.115016
Vanillin	Phenolic acids	0.144263	0.843396
p-Hydroxyphenyl acetic acid	Phenolic acids	0.178699	0.976212
Mandelic acid	Phenolic acids	0.125689	0.868987
Methyl 4-hydroxybenzoate	Organic acids	0.684588	0.439432
D-Arabitol	Others	1.02542	0.258261
Xylitol	Others	0.980721	0.260379
3,4-Dihydroxybenzoic acid (Protocatechuic acid)*	Phenolic acids	1.30313	0.119455
2,4-Dihydroxybenzoic acid	Phenolic acids	0.846475	0.334384
2,6-Dihydroxybenzoic acid	Phenolic acids	0.655547	0.449008
2,5-Dihydroxybenzoic acid; Gentisic Acid*	Phenolic acids	1.13277	0.12927
Diethyl phosphate	Organic acids	0.574528	0.607954
L-Histidine	Amino acids and derivatives	0.324787	0.766955
Orotic acid	Others	1.36086	0.112065
3-Indoleacetonitrile	Alkaloids	0.898738	0.341713
1-Decanol	Others	0.256806	0.866543
5-Acetamidopentanoic Acid	Organic acids	1.08028	0.16481
6-MethylCoumarin	Lignans and Coumarins	1.40731	0.0486059
2-Propylsuccinic acid	Organic acids	0.275416	0.877393
L-Alanyl-L-Alanine	Amino acids and derivatives	1.62253	0.0282583
Tryptamine	Alkaloids	0.221217	0.935604
Indole-3-carboxylic acid	Alkaloids	0.157552	0.861561
S-Allyl-L-cysteine	Amino acids and derivatives	0.0626827	0.898812
N-Acetyl-L-threonine	Amino acids and derivatives	1.06032	0.273136
DL-2-Aminoadipic acid	Alkaloids	0.462132	0.641863
Tryptophol	Alkaloids	1.34001	0.0584886
3-Hydroxy-3-methylpentane-1,5-dioic acid	Amino acids and derivatives	0.21021	0.780702
4-MethoxycinnaMaldehyde	Phenolic acids	0.569616	0.624855
4-Hydroxy-L-glutamic acid	Amino acids and derivatives	1.39568	0.0564749
L-Homomethionine	Amino acids and derivatives	0.142448	0.811108
2-Hydroxycinnamic acid	Organic acids	1.08563	0.212298
p-Coumaric acid	Phenolic acids	0.6834	0.456631
2-(Formylamino)benzoic acid	Phenolic acids	0.491714	0.596377
L-Methionine Sulfoxide	Amino acids and derivatives	1.63349	0.0130093
7-Methylguanine	Nucleotides and derivatives	1.47891	0.0345035
L-Phenylalanine	Amino acids and derivatives	0.839346	0.310936
Terephthalic acid	Phenolic acids	0.369197	0.809954
6-Methylmercaptopurine	Nucleotides and derivatives	0.784569	0.343742
D-Xylonic acid	Organic acids	0.0873002	0.890786
Sodium Valproate	Others	0.38546	0.71463
1-(4-Methoxyphenyl)-1-propanol	Phenolic acids	0.589016	0.527082
2-Amino-3-methoxybenzoic acid	Phenolic acids	0.472062	0.53986
Pyridoxal	Others	0.606809	0.516748
4,5,6-Trihydroxy-2-cyclohexen-1-ylideneacetonitrile	Alkaloids	1.07564	0.203797
Uric acid	Nucleotides and derivatives	0.790676	0.364911
Vanillic acid	Phenolic acids	0.931806	0.306601
Pyridoxine	Others	0.976654	0.236991
3-Methyl-L-Histidine	Amino acids and derivatives	0.697024	0.468802
DL-Glyceraldehyde-3-phosphate	Organic acids	0.456365	0.575155
9-Oxononanoic acid	Organic acids	0.385853	0.663856
N-Acetyl-L-leucine	Amino acids and derivatives	1.38535	0.0865877
Cis-Aconitic acid	Organic acids	0.339868	0.728715
Trans-Citridic acid	Organic acids	1.25091	0.149818
Suberic Acid	Organic acids	0.277726	0.667496
N-α-Acetyl-L-ornithine	Amino acids and derivatives	1.48928	0.043941
L-Theanine	Amino acids and derivatives	0.248491	0.908255
L-Arginine	Amino acids and derivatives	0.535903	0.555762
1,2-Decanediol	Others	0.11778	0.984021
N-Acetyl-L-Aspartic Acid	Amino acids and derivatives	1.4474	0.0795179
Indole 3-acetic acid (IAA)	Alkaloids	1.16026	0.180089
L-Citrulline	Amino acids and derivatives	0.844002	0.3264
Serotonin	Alkaloids	1.62488	0.0216937
D-Glucosamine	Others	0.680332	0.550712
Caffeic acid	Phenolic acids	0.681145	0.493016
D-Fructose*	Others	1.60795	0.032384
D-Galactose*	Others	1.5448	0.0311917
D-Mannose*	Others	1.52332	0.0528254
Inositol*	Others	1.45289	0.0535437
D-Glucose*	Others	1.39794	0.103529
Dihydroactinidiolide	Others	0.751134	0.435258
L-Tyrosine	Amino acids and derivatives	0.572544	0.485689
(S)-2-Hydroxy-3-(4-Hydroxyphenyl)Propanoic Acid	Phenolic acids	1.28362	0.0999396
Syringaldehyde; 4-Hydroxy-3,5-Dimethoxybenzaldehyde	Phenolic acids	0.61101	0.516084
Methyl 2,4-dihydroxyphenylacetate	Phenolic acids	0.0978298	0.990649
D-Mannitol*	Others	0.337571	0.693477
Dulcitol*	Others	0.348187	0.705917
D-Sorbitol*	Others	0.570968	0.503911
4-Pyridoxic acid	Others	0.379209	0.59389
2,4-Dinitrophenol	Phenolic acids	0.775957	0.454966
O-Phosphocholine	Alkaloids	0.612708	0.521437
Cyclo(Ser-Pro)	Amino acids and derivatives	1.39876	0.0579281
3-Phospho-D-glyceric acid	Others	0.704304	0.419124
Undecylic Acid	Lipids	0.0418018	0.969931
3-Indoleacrylic acid	Alkaloids	1.39865	0.0684994
Ayapin	Lignans and Coumarins	0.44565	0.604391
Azelaic acid	Organic acids	0.870719	0.288546
N6-Acetyl-L-lysine	Amino acids and derivatives	0.816493	0.393314
N-Glycyl-L-leucine	Amino acids and derivatives	0.755684	0.479644
L-Glycyl-L-isoleucine	Amino acids and derivatives	1.25454	0.117295
Homoarginine	Amino acids and derivatives	0.190629	0.890277
N-Monomethyl-L-arginine	Amino acids and derivatives	0.775975	0.428345
N-Acetylisatin	Alkaloids	0.6534	0.515627
N-Acetyl-L-glutamic acid	Amino acids and derivatives	1.61516	0.0551541
L-Homocitrulline	Amino acids and derivatives	1.08764	0.21322
2,6-Diaminooimelic acid	Amino acids and derivatives	1.49506	0.0405543
Citric Acid	Organic acids	1.35427	0.102988
Isocitric Acid	Organic acids	1.50375	0.0773195
Quinic Acid	Organic acids	1.3341	0.140949
D-Galacturonic acid*	Organic acids	0.519414	0.546662
D-Glucoronic acid*	Others	0.612826	0.484549
Ferulic acid	Phenolic acids	0.919974	0.293194
Cyclo(Pro-Pro)	Amino acids and derivatives	1.40489	0.0983344
Gluconic acid	Others	1.71735	0.00984371
Syringic acid	Phenolic acids	0.189366	0.802325
Dodecanoic acid (Lauric acid)	Lipids	0.490513	0.548197
Acetryptine	Alkaloids	0.481037	0.548341
NG,NG-Dimethyl-L-arginine	Amino acids and derivatives	0.569839	0.518334
Spermine	Alkaloids	1.15916	0.188597
1-Methoxy-indole-3-acetamide	Alkaloids	1.2835	0.11534
L-Tryptophan	Amino acids and derivatives	1.20189	0.165667
Methoxyindoleacetic acid	Alkaloids	1.67696	0.00302273
2,6-Di-tert-butylphenol	Phenolic acids	0.107288	0.847738
Sinapinaldehyde	Phenolic acids	1.555	0.0306358
D-Saccharic acid	Others	0.547888	0.65423
D-Galactaric acid	Others	0.892808	0.360091
12-Oxo-10E-Dodecenoic Acid	Lipids	0.525098	0.54641
N-Acetyl-L-Arginine	Amino acids and derivatives	0.449148	0.749603
12-Hydroxydodecanoic acid	Lipids	1.32774	0.0635441
D-Pantothenic Acid	Others	1.0131	0.231042
5-Hydroxy-L-tryptophan	Amino acids and derivatives	0.073363	0.806173
N-Acetyl-D-mannosamine	Others	1.61807	0.0283834
N-Acetyl-D-galactosamine	Others	0.994153	0.263992
N-Acetyl-D-glucosamine	Others	0.00979732	0.893857
L-Glycyl-L-phenylalanine	Amino acids and derivatives	0.996992	0.253951
N-Acetyl-L-tyrosine	Amino acids and derivatives	0.891295	0.27558
Sideretin (5,7,8-Trihydroxy-6-methoxycoumarin)	Lignans and Coumarins	0.490173	0.641512
Sinapic acid	Phenolic acids	0.671548	0.51255
Cyclo(Pro-Glu)	Amino acids and derivatives	1.36752	0.0618221
2-Dodecenedioic acid	Lipids	0.8242	0.348911
Myristic Acid	Lipids	1.25563	0.116255
L-Valyl-L-Leucine	Amino acids and derivatives	1.13574	0.187527
p-Coumaroylputrescine	Alkaloids	1.59044	0.0116218
L-Lysine-Butanoic Acid	Amino acids and derivatives	1.31294	0.0770947
L-Cystine	Amino acids and derivatives	0.484092	0.627546
Palmitaldehyde	Lipids	1.47714	0.0442218
Thymidine	Nucleotides and derivatives	1.07443	0.258631
Pentadecanoic Acid	Lipids	0.731126	0.468494
12-Methyltetradecanoic Acid	Lipids	0.736427	0.454199
Cytidine	Nucleotides and derivatives	0.0785775	0.852384
Cytarabine	Nucleotides and derivatives	1.02654	0.309866
Uridine	Nucleotides and derivatives	1.68842	0.00929742
2'-Deoxyadenosine	Nucleotides and derivatives	1.62778	0.0565846
(7Z)-Hexadecenoic acid*	Lipids	1.29041	0.138279
Palmitoleic Acid*	Lipids	1.45612	0.070103
Nicotinate D-ribonucleoside	Others	1.15446	0.129656
Palmitic acid	Lipids	0.528193	0.505979
Choline Alfoscerate	Lipids	1.04896	0.183942
D-Glucosamine 1-phosphate	Others	0.355868	0.617739
D-Glucose 6-phosphate	Others	0.188073	0.87499
Abscisic acid	Organic acids	0.455488	0.612529
N-Feruloylputrescine	Alkaloids	1.42621	0.0435247
Oxymatrine	Alkaloids	0.520708	0.644322
Methyl 7,10-hexadecadienoate	Lipids	0.0443475	0.899936
Adenosine	Nucleotides and derivatives	0.0590056	0.968905
2'-Deoxyguanosine	Nucleotides and derivatives	1.36117	0.155274
9-(Arabinosyl)hypoxanthine	Nucleotides and derivatives	1.56309	0.013871
Inosine	Nucleotides and derivatives	1.28009	0.0372144
10-Heptadecenoic Acid	Lipids	0.925033	0.298713
2-Hydroxyhexadecanoic acid	Organic acids	1.3698	0.103398
N-Lauryldiethanolamine	Lipids	0.347603	0.788455
Hexadecylsphingosine	Lipids	1.16176	0.141473
L-Saccharopine	Amino acids and derivatives	1.62629	0.042306
9,12-Octadecadien-6-Ynoic Acid	Lipids	0.985087	0.261124
Pantetheine	Others	1.43655	0.0540132
Dibutyl phthalate	Phenolic acids	0.451218	0.600073
N-Feruloyl-Cadaverine	Alkaloids	0.0376513	0.824937
γ-Linolenic Acid*	Lipids	1.53371	0.0295376
Crepenynic acid	Lipids	1.13576	0.187719
α-Linolenic Acid*	Lipids	1.49449	0.035697
Octadeca-11E,13E,15Z-trienoic acid	Lipids	0.0544392	0.90413
Punicic acid (9Z,11E,13Z-octadecatrienoic acid)	Lipids	0.392293	0.762215
L-Aspartyl-L-Phenylalanine	Amino acids and derivatives	0.982286	0.257974
Linoleic acid	Lipids	0.210526	0.85444
(9Z,11E)-Octadecadienoic acid	Lipids	0.0113178	0.958641
Oleamide (9-Octadecenamide)	Lipids	0.68611	0.379594
Elaidic Acid	Lipids	0.197013	0.815055
11-Octadecanoic acid(Vaccenic acid)	Lipids	0.0601115	0.898882
Oleic acid	Lipids	0.945603	0.329539
2-Hydroxyadenosine	Nucleotides and derivatives	1.14845	0.244175
Guanosine	Nucleotides and derivatives	1.38413	0.122475
Xanthosine	Nucleotides and derivatives	1.58332	0.019534
Stearic Acid	Lipids	0.870564	0.298844
N-(beta-D-Glucosyl)nicotinate	Others	1.41667	0.0507016
7-O-Methylnaringenin	Flavonoids	1.40295	0.137716
5,4'-Dihydroxy-7-methoxyflavanone (Sakuranetin)	Flavonoids	0.973594	0.2637
10,16-Dihydroxypalmitic acid	Lipids	1.35622	0.0723146
9,16-Dihydroxypalmitic acid	Lipids	1.33491	0.0766866
Glucarate O-Phosphoric acid	Others	1.52896	0.030888
D-Sedoheptuiose 7-phosphate	Others	1.58321	0.0208494
Argininosuccinic acid	Organic acids	0.0574724	0.980528
12-Oxo-phytodienoic acid	Lipids	1.14968	0.240871
13-KODE; (9Z,11E)-13-Oxooctadeca-9,11-dienoic acid*	Lipids	0.291934	0.735108
9-Hydroxy-10,12,15-octadecatrienoic acid*	Lipids	0.677883	0.419741
13S-Hydroxy-9Z,11E,15Z-octadecatrienoic acid	Lipids	0.442117	0.70027
13-Hydroxy-6,9,11-octadecatrienoic acid	Lipids	0.456039	0.733741
5-Aminoimidazole ribonucleotide	Nucleotides and derivatives	1.49446	0.0381908
15(R)-Hydroxylinoleic Acid*	Lipids	0.592329	0.454594
9-Oxo-12Z-Octadecenoic acid*	Lipids	0.77716	0.345944
13(S)-HODE;13(S)-Hydroxyoctadeca-9Z,11E-dienoic acid*	Lipids	0.389161	0.617314
9S-Hydroxy-10E,12Z-octadecadienoic acid*	Lipids	0.443141	0.584522
12,13-Epoxy-9-Octadecenoic Acid	Lipids	0.673625	0.431195
9(10)-EpOME;(9R,10S)-(12Z)-9,10-Epoxyoctadecenoic acid	Lipids	1.05533	0.186801
5'-Deoxy-5'-(methylthio)adenosine	Nucleotides and derivatives	1.17502	0.117835
9,10-Epoxyoctadecanoic Acid	Lipids	0.123892	0.84346
Ricinoleic acid	Lipids	0.757552	0.429288
1-Eicosanol	Lipids	0.85386	0.343686
3-Dehydrosphinganine	Lipids	1.60737	0.0144801
Palmitoylethanolamide	Lipids	0.974142	0.261333
Vnilloyltartaric acid	Phenolic acids	1.66475	0.0124616
1-O-Salicyl-D-glucose	Phenolic acids	1.6578	0.00899852
Salicylic acid-2-O-glucoside	Phenolic acids	0.203858	0.917621
4'-Hydroxy-5,7-dimethoxyflavanone	Flavonoids	0.452623	0.717509
2R-Hydroxyoctadecanoic Acid	Lipids	1.15855	0.186867
3-Hydroxyoctadecanoic Acid	Lipids	0.951713	0.342291
N-Acetyl-D-glucosamine-1-phosphate	Others	0.00379675	0.97634
Quercetin	Flavonoids	0.494885	0.589894
Nicotianamine	Amino acids and derivatives	0.627685	0.511413
Glutathione reduced form	Amino acids and derivatives	0.316159	0.809384
Eicosadienoic acid	Lipids	1.30435	0.104676
L-Glutamic acid-O-glycoside	Amino acids and derivatives	0.161551	0.912407
N-Acetylneuraminic acid	Amino acids and derivatives	0.779515	0.46526
9-Hydroperoxy-10E,12,15Z-octadecatrienoic acid	Lipids	0.512164	0.60896
13S-Hydroperoxy-6Z,9Z,11E-octadecatrienoic acid	Lipids	0.68297	0.436381
Eicosenoic acid	Lipids	1.11546	0.194927
2-(Dimethylamino)guanosine	Nucleotides and derivatives	0.215214	0.745432
Isobavachalcone D	Flavonoids	0.945243	0.306313
7S,8S-DiHODE; (9Z,12Z)-(7S,8S)-Dihydroxyoctadeca-9,12-dienoic acid	Lipids	0.38144	0.695177
13S-Hydroperoxy-9Z,11E-octadecadienoic acid	Lipids	0.522233	0.649455
5S,8R-DiHODE; (5S,8R,9Z,12Z)-5,8-Dihydroxyoctadeca-9,12-dienoate*	Lipids	1.01179	0.213572
9-Hydroxy-12-oxo-15(Z)-octadecenoic acid*	Lipids	0.965177	0.2414
Arachidic acid	Lipids	1.33756	0.0908219
Mandelic acid-β-glucoside	Phenolic acids	1.2633	0.162174
12,13-DHOME; (9Z)-12,13-Dihydroxyoctadec-9-enoic acid	Lipids	1.20981	0.168334
Protocatechuic acid-4-O-glucoside	Phenolic acids	0.628521	0.526389
Vanilloloside	Others	1.04209	0.209589
Hispanolone	Terpenoids	1.16586	0.219053
S-(Methyl)glutathione	Amino acids and derivatives	1.27499	0.144175
Ethyl 9-Hydroxy-10,12-octadecadienoic acid	Lipids	1.36389	0.0567115
N-Oleoylethanolamine	Alkaloids	1.38034	0.0543258
Androsin	Others	0.377696	0.547579
Cis-4,7,10,13,16,19-Docosahexaenoic Acid	Lipids	1.40985	0.0701198
Cyclic 3',5'-Adenylic acid	Nucleotides and derivatives	1.4223	0.0621683
Rehderianin I	Flavonoids	0.807601	0.340328
Tricin (5,7,4'-Trihydroxy-3',5'-dimethoxyflavone)	Flavonoids	0.284189	0.698463
4',5,7-Trihydroxy-3',6-dimethoxyflavone (Jaceosidin)	Flavonoids	0.393761	0.714755
3,4,5-Trimethoxyphenyl-1-O-Glucoside	Phenolic acids	1.08755	0.185995
9,10,11-Trihydroxy-12-octadecenoic acid	Lipids	0.826303	0.329391
9,10,13-Trihydroxy-11-Octadecenoic Acid	Lipids	0.978809	0.240878
9,10-Dihydroxy-12,13-epoxyoctadecanoic acid	Lipids	1.14388	0.157567
9,12,13-TriHOME; 9(S),12(S),13(S)-Trihydroxy-10(E)-octadecenoic acid	Lipids	0.961647	0.256461
Monopalmitin	Lipids	0.425252	0.618108
2'-Deoxyadenosine-5'-monophosphate	Nucleotides and derivatives	0.718585	0.379056
Pyridoxine-5'-O-glucoside	Others	1.07707	0.167087
2'-Deoxyinosine-5'-monophosphate	Nucleotides and derivatives	1.51439	0.0421207
1-O-Galloyl-D-glucose	Tannins	1.29982	0.183468
9,10,18-Trihydroxystearic acid	Lipids	1.24176	0.145973
1-(sn-Glycero-3-phospho)-1D-myo-inositol	Others	0.334088	0.623957
N-Feruloyltryptamine	Alkaloids	1.11236	0.0647053
Erucic acid	Lipids	0.607043	0.445187
D-Fructose-1,6-biphosphate	Others	1.17673	0.199823
Docosanoic acid (Behenic acid)	Lipids	1.46069	0.0387445
Galactinol*	Others	1.21921	0.116352
Melibiose*	Others	0.330011	0.718463
D-Sucrose*	Others	0.481851	0.59313
D-Trehalose*	Others	0.296502	0.677545
D-Maltose*	Others	1.0191	0.228102
Lactobiose*	Others	0.927183	0.361567
Isomaltulose*	Others	0.205874	0.723022
Cocamidopropyl betaine	Alkaloids	1.26558	0.207595
4-Pyridoxic acid-O-glucoside	Others	0.418273	0.703421
Adenosine 5'-monophosphate	Nucleotides and derivatives	1.09864	0.283504
Balsamiferine E	Terpenoids	1.12325	0.171873
2-α-Linolenoyl-glycerol	Lipids	1.4262	0.0746496
1-α-Linolenoyl-glycerol	Lipids	1.21458	0.11445
1-Linoleoylglycerol	Lipids	0.728873	0.368052
2-Linoleoylglycerol	Lipids	1.17269	0.146025
1-O-Feruloyl-D-Glucose	Phenolic acids	0.471297	0.615835
1-Oleoyl-Sn-Glycerol	Lipids	1.33334	0.0632288
Glucosyringic Acid	Phenolic acids	1.07873	0.209299
Turanose	Others	1.15052	0.234551
Isopentenyladenine-7-N-glucoside	Nucleotides and derivatives	1.25165	0.0981314
Scopoletin-7-O-glucuronide	Lignans and Coumarins	1.29665	0.0790449
1-O-Feruloylquinic acid	Phenolic acids	0.169462	0.992242
Chlorogenic acid methyl ester	Phenolic acids	0.964951	0.289265
3-O-Feruloylquinic acid	Phenolic acids	0.985441	0.224784
Trihydroxycinnamoylquinic acid	Phenolic acids	0.341277	0.717204
4-Ketopinoresinol	Others	1.65467	0.0143176
Tangeretin (4',5,6,7,8-Pentamethoxyflavone)	Flavonoids	1.65151	0.0114177
8-Hydroxy-α-conidendrin	Others	0.646609	0.502492
DIMBOA glucoside	Alkaloids	1.60354	0.00929076
2,3,5,4'-Tetrahydroxystilbene-2-O-D-xyloside	Others	0.322734	0.696683
Riboflavin (Vitamin B2)	Others	1.28177	0.114313
Succinyladenosine	Nucleotides and derivatives	0.474076	0.540291
S-(5'-Adenosy)-L-homocysteine	Amino acids and derivatives	0.883155	0.363004
4-O-Glucosyl-sinapate*	Phenolic acids	1.13787	0.288136
10-Dehydrogeniposide	Others	0.0704878	1
1-O-Sinapoyl-D-glucose*	Phenolic acids	1.33881	0.121686
Trachelogenin	Lignans and Coumarins	0.665221	0.436434
Bis(2-ethylhexyl)phthalate*	Phenolic acids	0.693179	0.456649
Diisooctyl Phthalate*	Phenolic acids	0.937064	0.312418
Ribosyladenosine	Nucleotides and derivatives	1.40715	0.0528624
Delta-Tocopherol	Others	0.183007	0.859098
LysoPC 10:0	Lipids	1.54547	0.0242362
Trehalose 6-phosphate	Others	0.591032	0.584099
LysoPE 14:0	Lipids	1.46894	0.0697797
LysoPE 14:0(2n isomer)	Lipids	1.54625	0.0452708
Taraxerol	Terpenoids	0.879725	0.378822
Apigenin-8-C-Glucoside (Vitexin)	Flavonoids	0.0975314	0.959902
Apigenin-6-C-glucoside (Isovitexin)	Flavonoids	0.42005	0.654329
Galangin-7-O-glucoside	Flavonoids	0.145328	0.911109
Genistein-7-O-galactoside	Flavonoids	1.17314	0.118882
Genistein-8-C-glucoside	Flavonoids	0.752211	0.371847
Dihydrocharcone-4'-O-glucoside*	Flavonoids	1.03667	0.20297
Phloretin-2'-O-glucoside (Phlorizin)*	Flavonoids	1.01105	0.205242
LysoPE 15:1	Lipids	1.67917	0.00416282
LysoPE 15:1(2n isomer)	Lipids	1.38539	0.0711624
LysoPE 15:0	Lipids	1.43154	0.0679066
LysoPC 12:0	Lipids	1.46485	0.0470456
LysoPE 15:0(2n isomer)	Lipids	1.4616	0.0437004
7-O-Galloyltricetiflavan	Flavonoids	1.0244	0.334877
Catechin gallate*	Flavonoids	1.12999	0.320575
Epicatechin gallate*	Flavonoids	0.763911	0.388809
1,3-O-Diferuloylglycerol	Phenolic acids	1.57956	0.0115468
Menatetrenone (Vitamin K2)	Others	0.918616	0.289265
Luteolin-7-O-glucoside (Cynaroside)	Flavonoids	0.237131	0.849363
Kaempferol-4'-O-glucoside*	Flavonoids	0.166385	0.829873
Kaempferol-3-O-galactoside (Trifolin)*	Flavonoids	0.31902	0.65694
Luteolin-6-C-glucoside (Isoorientin)	Flavonoids	1.0973	0.217988
Luteolin-8-C-glucoside (Orientin)*	Flavonoids	1.30019	0.0791322
LysoPE 16:1(2n isomer)	Lipids	1.27537	0.120163
LysoPE 16:1	Lipids	1.4672	0.0541054
LysoPE 16:0(2n isomer)	Lipids	1.23898	0.179025
LysoPE 16:0	Lipids	1.30762	0.14553
3-{(2-Aminoethoxy)(hydroxy)phosphoryl]oxy}-2-hydroxypropyl palmitate	Alkaloids	1.22158	0.190719
Diferuloylcadaverine	Alkaloids	1.39401	0.0749513
Ursonic acid	Terpenoids	1.24747	0.130098
24,30-Dihydroxy-12(13)-enolupinol	Terpenoids	1.13381	0.229198
Betulinic acid	Terpenoids	0.821136	0.412479
L-Aspartic acid-O-diglucoside	Amino acids and derivatives	1.55534	0.0203926
Epigallocatechin-3-gallate*	Flavonoids	0.932929	0.38382
Gallocatechin 3-O-gallate*	Flavonoids	0.986672	0.385418
Anthranilate-1-O-Sophoroside	Phenolic acids	1.33386	0.0980585
Hispidulin-8-C-glucoside	Flavonoids	0.607919	0.504809
Diosmetin-7-O-galactoside	Flavonoids	0.938661	0.247638
Sibiricose A3	Phenolic acids	0.726634	0.354264
Quercetin-3-O-galactoside (Hyperin)	Flavonoids	0.949733	0.373591
LysoPE 17:1	Lipids	1.11815	0.178468
LysoPE 17:1(2n isomer)	Lipids	1.39949	0.0896758
LysoPC 14:0	Lipids	1.44253	0.0692672
LysoPE 17:0	Lipids	1.38981	0.0706753
10-Formyltetrahydrofuran	Alkaloids	0.0847507	0.893186
LysoPE 18:3	Lipids	1.6204	0.0115543
LysoPE 18:3(2n isomer)	Lipids	1.58627	0.0163305
Agrimonolide-6-O-glucoside	Phenolic acids	1.32589	0.113392
Calcium Pantothenate	Organic acids	0.932107	0.284286
LysoPE 18:2	Lipids	1.58976	0.0273371
LysoPE 18:2(2n isomer)	Lipids	1.50645	0.032522
Tricin-4'-methylether-3'-O-glucoside	Flavonoids	1.40327	0.0558913
3-{[(2-Aminoethoxy)(hydroxy)phosphoryl]oxy}-2-hydroxypropyl-9,12-octadecenoate	Alkaloids	1.61892	0.0248264
LysoPC 15:1	Lipids	1.55511	0.045663
LysoPE 18:1(2n isomer)	Lipids	1.70587	0.00277143
LysoPE 18:1	Lipids	1.60884	0.0320253
LysoPE 18:0(2n isomer)	Lipids	0.715079	0.44164
LysoPC 15:0	Lipids	1.32497	0.102505
LysoPC 15:0(2n isomer)	Lipids	1.41583	0.0759341
LysoPE 18:0	Lipids	0.344093	0.507564
Solatriose	Others	1.09585	0.149341
LysoPC 16:2	Lipids	1.57298	0.0158758
LysoPC 16:2(2n isomer)	Lipids	1.6393	0.0172989
Tricin-7-O-Glucoside	Flavonoids	0.52831	0.484231
Tricin-4'-O-glucoside	Flavonoids	0.764016	0.338669
Tricin-5-O-Glucoside	Flavonoids	1.49169	0.03019
LysoPC 16:1	Lipids	1.56282	0.0254383
LysoPC 16:1(2n isomer)	Lipids	1.40754	0.0647971
LysoPC 16:0(2n isomer)	Lipids	1.4826	0.0508805
LysoPC 16:0	Lipids	0.0244804	0.892363
Tricin-4'-O-syringyl alcohol	Flavonoids	0.665845	0.542093
Raffinose*	Others	0.63698	0.468468
D-Melezitose*	Others	0.680788	0.46601
D-Panose*	Others	0.405365	0.538903
Planteose*	Others	0.3139	0.795854
LysoPC 17:2	Lipids	1.543	0.0251402
LysoPE 20:2	Lipids	1.40341	0.0450023
LysoPE 20:2(2n isomer)	Lipids	1.27573	0.145512
LysoPC 17:1	Lipids	1.48436	0.0273446
LysoPC 17:0(2n isomer)	Lipids	0.7011	0.507703
LysoPC 17:0	Lipids	0.799093	0.382632
1-α-Linolenoyl-glycerol-3-O-glucoside	Lipids	1.05137	0.249929
2-α-Linolenoyl-glycerol-1-O-glucoside	Lipids	0.772697	0.235529
Di-O-Glucosylquinic acid	Phenolic acids	1.44479	0.0299524
2-Linoleoylglycerol-1-O-glucoside	Lipids	1.37351	0.0701704
1-Linoleoylglycerol-3-O-glucoside	Lipids	1.65889	0.0198812
LysoPC 18:3(2n isomer)	Lipids	1.61139	0.0141497
LysoPC 18:3	Lipids	1.58475	0.0179211
3'-O-D-glucosylgentiopicroside	Terpenoids	0.374929	0.672986
Sibiricose A5	Phenolic acids	0.708297	0.496522
6'-O-Feruloyl-D-sucrose	Phenolic acids	1.07278	0.200316
LysoPC 18:2(2n isomer)	Lipids	1.41113	0.075492
LysoPC 18:2	Lipids	0.962744	0.242158
LysoPC 18:1(2n isomer)	Lipids	1.58426	0.0237841
LysoPC 18:1	Lipids	0.76578	0.40385
Tricin-7-O-saccharic acid	Flavonoids	0.349805	0.689249
LysoPC 18:0(2n isomer)	Lipids	1.30348	0.126479
LysoPC 18:0	Lipids	1.06272	0.212089
Tricin-4'-O-eudesmic acid	Flavonoids	0.873579	0.273445
Salcolin B*	Flavonoids	0.673851	0.512262
Tricin-4'-O-(guaiacylglycerol)ether*	Flavonoids	0.559323	0.547801
Salcolin A*	Flavonoids	0.337233	0.74505
3-O-Feruloylquinic acid-O-glucoside	Phenolic acids	0.546825	0.487288
LysoPC 19:2	Lipids	0.764186	0.371209
LysoPC 19:2(2n isomer)	Lipids	0.00484774	0.872318
LysoPC 19:1	Lipids	1.29537	0.110036
LysoPC 19:0	Lipids	1.58291	0.0155654
2-Hydroxy-5,8,11,14,17-icosapentaenoyloxy]propyl-2-(trimethylammonio)ethyl phosphate	Alkaloids	0.516579	0.568315
LysoPC 20:2	Lipids	1.3586	0.101142
LysoPC 20:2(2n isomer)	Lipids	1.68336	0.00201044
Furanofructosyl-α-D-(6-mustard acyl)glucoside*	Phenolic acids	0.321037	0.830961
6′-O-Sinapoylsucrose*	Phenolic acids	0.523465	0.601222
Furanofructosyl-α-D-(3-mustard acyl)glucoside*	Phenolic acids	0.0026644	0.926185
Sibiricose A6*	Phenolic acids	0.233774	0.9095
LysoPC 20:1	Lipids	1.49271	0.0539097
Isoschaftoside	Flavonoids	0.177221	0.792823
Apigenin-8-C-(2''-glucosyl)arabinoside	Flavonoids	0.514217	0.506275
Apigenin-6-C-(2''-glucosyl)arabinoside	Flavonoids	0.00848316	0.961238
Apigenin-6-C-(2''-xylosyl)glucoside*	Flavonoids	0.393933	0.633169
Apigenin-8-C-(2''-xylosyl)glucoside*	Flavonoids	0.19917	0.690564
Vicenin-3	Flavonoids	0.41821	0.566565
Apigenin-7-O-(6''-p-Coumaryl)glucoside	Flavonoids	0.223073	0.735956
Apigenin-7-O-rutinoside (Isorhoifolin)	Flavonoids	0.405583	0.639415
Genistein-7-O-galactoside-rhamnose	Flavonoids	1.37522	0.0671466
Apigenin-7-O-neohesperidoside (Rhoifolin)	Flavonoids	0.718027	0.529974
Orientin-6-C-arabinoside	Flavonoids	0.674495	0.413494
Orientin-7-O-arabinoside	Flavonoids	1.39026	0.0536421
Ergotamine	Alkaloids	1.54639	0.039507
N',N'',N'''-p-Coumaroyl-cinnamoyl-caffeoyl spermidine	Alkaloids	1.40877	0.0442128
Kaempferol-3-O-robinobioside(Biorobin)	Flavonoids	0.656616	0.410181
Diosmetin-8-C-(2''-O-arabinosyl)glucoside	Flavonoids	0.156064	0.807138
Apigenin-6,8-di-C-glucoside (Vicenin-2)	Flavonoids	0.444098	0.624129
Luteolin-6-C-rhamnoside-7-O-glucoside	Flavonoids	0.450709	0.633312
Isosaponarin(Isovitexin-4'-O-glucoside)	Flavonoids	0.288796	0.849756
Chrysoeriol-7-O-rutinoside	Flavonoids	0.973519	0.224723
Oxiglutatione	Amino acids and derivatives	1.22158	0.183129
Hispidulin-8-C-(2''-O-glucosyl)glucoside	Flavonoids	0.342158	0.650739
Chrysoeriol-6-C-glucoside-4'-O-glucoside	Flavonoids	1.42902	0.100183
Tricin-7-O-rutinoside	Flavonoids	0.0406076	0.953228
Tricin-7-O-neohesperidoside	Flavonoids	0.0110903	0.948235
D(+)-Melezitose O-rhamnoside	Others	0.797343	0.300007
Syringetin-3-O-rutinoside	Flavonoids	1.13516	0.292234
Tricin-7-O-(2''-O-glucosyl)glucoside	Flavonoids	0.0222881	0.865831
5,7,4'-Trihydroxy-6,8-dimethoxyisoflavone-7-O-galactoside-glucoside	Flavonoids	0.294246	0.607815
5,7,4'-Trihydroxy-6,8-dimethoxyisoflavone-7-O-galactoside-rhamnose	Flavonoids	0.452278	0.534653
Cirsiliol-8-C-(2''-glucosyl)glucoside	Flavonoids	0.200795	0.87726
Nicotinic acid adenine dinucleotide	Nucleotides and derivatives	1.08277	0.274793
O-Caffeoyl maltotriose	Phenolic acids	0.792223	0.424056
Nystose	Others	0.175905	0.914152
D-Maltotetraose	Others	1.4122	0.0741974
Tricin-7-O-(2''-feruloyl)glucoside	Flavonoids	0.906644	0.25769
3-Hydroxypropyl palmitate glc-glucosamine	Alkaloids	0.156741	0.882894
1-Linolenoyl-rac-glycerol-diglucoside	Lipids	1.50066	0.0386632
1-α-Linolenoyl-glycerol-2,3-di-O-glucoside	Lipids	0.0737456	0.930036
2-α-Linolenoyl-glycerol-1,3-di-O-glucoside	Lipids	0.526388	0.634385
1-Linoleoyl-sn-glycerol-diglucoside	Lipids	0.550326	0.589848
2-Linoleoylglycerol-1,3-di-O-glucoside	Lipids	1.40147	0.0551009
3-O-(2-O-Acetyl-glucosyl)oleanolic acid	Terpenoids	1.35023	0.0824803
Tricin-4'-O-(guaiacylglycerol)ether-7-O-glucoside	Flavonoids	0.525563	0.51576
3,6'-Diferuloylsucrose	Phenolic acids	1.33832	0.0981955
Tricin-7-O-(2''-Sinapoyl)glucoside	Flavonoids	0.74512	0.340263
3,6'-Disinapoylsucrose	Phenolic acids	0.262666	0.86506
(3-Mustard acyl)-fructosyl-α-D-(6-mustard acyl)glucoside	Phenolic acids	0.700273	0.51794
Apigenin-8-C-glucoside-7-O-Sophoroside	Flavonoids	1.075	0.247769
Vitexin-7-O-(6''-feruloyl)glucoside	Flavonoids	0.0932944	0.90505
(3,4-Dimustard acyl)-fructosyl-α-D-(6-mustard acyl)glucoside	Phenolic acids	0.812832	0.540055

## Sheet: different metabolites
Compounds	Class	VIP	p_value	Type
Palmitaldehyde	Lipids	1.47714	0.0442218	up
γ-Linolenic Acid*	Lipids	1.53371	0.0295376	down
α-Linolenic Acid*	Lipids	1.49449	0.035697	down
3-Dehydrosphinganine	Lipids	1.60737	0.0144801	down
Docosanoic acid (Behenic acid)	Lipids	1.46069	0.0387445	down
LysoPC 10:0	Lipids	1.54547	0.0242362	down
LysoPE 14:0(2n isomer)	Lipids	1.54625	0.0452708	down
LysoPE 15:1	Lipids	1.67917	0.00416282	down
LysoPC 12:0	Lipids	1.46485	0.0470456	down
LysoPE 15:0(2n isomer)	Lipids	1.4616	0.0437004	down
LysoPE 18:3	Lipids	1.6204	0.0115543	down
LysoPE 18:3(2n isomer)	Lipids	1.58627	0.0163305	down
LysoPE 18:2	Lipids	1.58976	0.0273371	down
LysoPE 18:2(2n isomer)	Lipids	1.50645	0.032522	down
LysoPC 15:1	Lipids	1.55511	0.045663	down
LysoPE 18:1(2n isomer)	Lipids	1.70587	0.00277143	down
LysoPE 18:1	Lipids	1.60884	0.0320253	down
LysoPC 16:2	Lipids	1.57298	0.0158758	down
LysoPC 16:2(2n isomer)	Lipids	1.6393	0.0172989	down
LysoPC 16:1	Lipids	1.56282	0.0254383	down
LysoPC 17:2	Lipids	1.543	0.0251402	down
LysoPE 20:2	Lipids	1.40341	0.0450023	down
LysoPC 17:1	Lipids	1.48436	0.0273446	down
1-Linoleoylglycerol-3-O-glucoside	Lipids	1.65889	0.0198812	down
LysoPC 18:3(2n isomer)	Lipids	1.61139	0.0141497	down
LysoPC 18:3	Lipids	1.58475	0.0179211	down
LysoPC 18:1(2n isomer)	Lipids	1.58426	0.0237841	down
LysoPC 19:0	Lipids	1.58291	0.0155654	down
LysoPC 20:2(2n isomer)	Lipids	1.68336	0.00201044	down
1-Linolenoyl-rac-glycerol-diglucoside	Lipids	1.50066	0.0386632	up
3-Guanidinopropionic acid	Organic acids	1.53572	0.0498756	down
3-Hydroxybenzoic Acid	Organic acids	1.63967	0.0120651	up
Diethanolamine	Alkaloids	1.61605	0.015417	up
Serotonin	Alkaloids	1.62488	0.0216937	down
Methoxyindoleacetic acid	Alkaloids	1.67696	0.00302273	down
p-Coumaroylputrescine	Alkaloids	1.59044	0.0116218	down
N-Feruloylputrescine	Alkaloids	1.42621	0.0435247	down
DIMBOA glucoside	Alkaloids	1.60354	0.00929076	down
3-{[(2-Aminoethoxy)(hydroxy)phosphoryl]oxy}-2-hydroxypropyl-9,12-octadecenoate	Alkaloids	1.61892	0.0248264	down
Ergotamine	Alkaloids	1.54639	0.039507	down
N',N'',N'''-p-Coumaroyl-cinnamoyl-caffeoyl spermidine	Alkaloids	1.40877	0.0442128	down
4-Methyl-5-thiazoleethanol	Others	1.47367	0.033839	down
D-Fructose*	Others	1.60795	0.032384	down
D-Galactose*	Others	1.5448	0.0311917	down
Gluconic acid	Others	1.71735	0.00984371	up
N-Acetyl-D-mannosamine	Others	1.61807	0.0283834	down
Glucarate O-Phosphoric acid	Others	1.52896	0.030888	up
D-Sedoheptuiose 7-phosphate	Others	1.58321	0.0208494	up
4-Ketopinoresinol	Others	1.65467	0.0143176	up
6-MethylCoumarin	Lignans and Coumarins	1.40731	0.0486059	up
Tangeretin (4',5,6,7,8-Pentamethoxyflavone)	Flavonoids	1.65151	0.0114177	up
Tricin-5-O-Glucoside	Flavonoids	1.49169	0.03019	down
Guanine	Nucleotides and derivatives	1.43839	0.0463728	down
7-Methylguanine	Nucleotides and derivatives	1.47891	0.0345035	down
Uridine	Nucleotides and derivatives	1.68842	0.00929742	down
9-(Arabinosyl)hypoxanthine	Nucleotides and derivatives	1.56309	0.013871	up
Inosine	Nucleotides and derivatives	1.28009	0.0372144	up
Xanthosine	Nucleotides and derivatives	1.58332	0.019534	up
5-Aminoimidazole ribonucleotide	Nucleotides and derivatives	1.49446	0.0381908	down
2'-Deoxyinosine-5'-monophosphate	Nucleotides and derivatives	1.51439	0.0421207	down
4-Hydroxybenzaldehyde	Phenolic acids	1.49703	0.0408875	up
Tyrosol	Phenolic acids	1.60419	0.012497	up
Cinnamic acid	Phenolic acids	1.64575	0.0443653	up
Sinapinaldehyde	Phenolic acids	1.555	0.0306358	up
Vnilloyltartaric acid	Phenolic acids	1.66475	0.0124616	down
1-O-Salicyl-D-glucose	Phenolic acids	1.6578	0.00899852	up
1,3-O-Diferuloylglycerol	Phenolic acids	1.57956	0.0115468	down
Di-O-Glucosylquinic acid	Phenolic acids	1.44479	0.0299524	down
L-Alanyl-L-Alanine	Amino acids and derivatives	1.62253	0.0282583	down
L-Methionine Sulfoxide	Amino acids and derivatives	1.63349	0.0130093	up
N-α-Acetyl-L-ornithine	Amino acids and derivatives	1.48928	0.043941	up
2,6-Diaminooimelic acid	Amino acids and derivatives	1.49506	0.0405543	up
L-Saccharopine	Amino acids and derivatives	1.62629	0.042306	down
L-Aspartic acid-O-diglucoside	Amino acids and derivatives	1.55534	0.0203926	up
